# Supplementary material for: ChIP-Atlas 2025 update: 10-year anniversary of a data-mining platform for exploring epigenomic landscape
Source: Nucleic Acids Res. 2026 Apr 29;54(W1):W77–84. doi: 10.1093/nar/gkag378 (PMC13355075; doi:10.1093/nar/gkag378)
Supplement: gkag378_Supplemental_Files [file gkag378_supplemental_files.zip]

Archive with 2 entries (2 files):
- Supplementary_Figure_with_Legends.pdf
- supplementary_materials.zip
